# Supplementary material for: Synthesis of Ethylphosphonate Curcumin Mimics: Substituents Allow Switching Between Cytotoxic and Cytoprotective Activities
Source: Antioxidants (Basel). 2025 Mar 29;14(4):412. doi: 10.3390/antiox14040412 (PMC12024457; doi:10.3390/antiox14040412)
Supplement: Supplementary file 1 [file antioxidants-14-00412-s001.zip]

Archive with 1 entries (1 files):
- antioxidants-3544817-supplementary.pdf
